# Supplementary material for: Validity and Reliability of Kinect v2 for Quantifying Upper Body Kinematics during Seated Reaching
Source: Sensors (Basel). 2022 Apr 2;22(7):2735. doi: 10.3390/s22072735 (PMC9003545; doi:10.3390/s22072735)
Supplement: Supplementary file 1 [file sensors-22-02735-s001.zip]

Archive with 1 entries (1 files):
- sensors-1622458-supplementary.pdf
